# Supplementary material for: Cellular and Structural Basis of Synthesis of the Unique Intermediate Dehydro-F420-0 in Mycobacteria
Source: mSystems. 2020 May 19;5(3):e00389-20. doi: 10.1128/mSystems.00389-20 (PMC7253369; doi:10.1128/mSystems.00389-20)
Supplement: TABLE S1 [file mSystems.00389-20-st001.xlsx]

## Sheet: Sheet2
	FbiA Apo	FbiA + Fo	FbiA + GDP	FbiA + GDP + Fo	FbiA + D-F420-0
Data Collectiona
Space Group	P21	P21	P21	P21	P21
Cell Dimensions
a, b, c (Å)	46.08, 73.79, 91.47	46.06, 73.84, 91.70	46.07, 73.93, 90.93	46.01, 73.65, 91.27	46.12, 73.30, 90.34
α, β, γ (°)	90, 94.98, 90	90, 94.91, 90	90, 95.38, 90	90, 95.23, 90	90, 96.28, 90
Wavelength	0.976	0.976	0.976	0.976	0.976
Resolution (Å)	45.91-2.30 (2.38-2.30)	45.90-2.20 (2.27-2.20)	45.86-2.40 (2.49-2.40)	45.82-2.20 (2.27-2.20)	45.84-2.34 (2.42-2.34)
Rmerge	0.215 (1.180)	0.220 (1.612)	0.139 (0.740)	0.229 (2.204)	0.124 (0.573)
Rpim	0.149 (0.841)	0.096 (0.709)	0.106 (0.562)	0.168 (1.623)	0.054 (0.252)
I/s(I)	6.7 (1.6)	7.4 (1.3)	6.7 (1.7)	3.1 (0.7)	12.2 (3.7)
CC(1/2)	0.982 (0.523)	0.990 (0.523)	0.986 (0.644)	0.971 (0.175)	0.996 (0.857)
Completeness (%)	99.8 (99.9)	99.5 (94.9)	99.6 (99.8)	100.0 (100.0)	99.4 (94.4)
Redundancy	5.8 (5.6)	7.1 (7.0)	3.3 (3.2)	3.5 (3.5)	7.0 (7.0)
No. reflection	27208 (2626)	30908 (2545)	23704 (2453)	30975 (2644)	25198 (2331)
Refinement statistics
Rwork/Rfree	19.4/25.8	18.4/24.5	19.3/25.9	20.6/26.3	16.3/22.0
No. atoms
Protein	4811	4772	4876	4823	4715
Ligand / ions	3	28	59	86	48
Solvent	103	217	104	107	197
R.m.s deviations
Bond lengths (Å)	0.008	0.008	0.009	0.009	0.008
Bond angles (°)	1.065	1.048	1.175	1.168	1.069
Ramachandran Plot
Favored/Allowed/Outliers (%)	97.95/2.05/0.00	97.97/1.88/0.16	97.99/1.85/0.15	97.81/2.03/0.16	98.23/1.77/0.00
PDB ID	6UVX	6UW1	6UW3	6UW5	6UW7
a Values in parentheses are for highest-resolution shell.
Data from one crystal was collected for each structure
