# Supplementary material for: Cellular and Structural Basis of Synthesis of the Unique Intermediate Dehydro-F420-0 in Mycobacteria
Source: mSystems. 2020 May 19;5(3):e00389-20. doi: 10.1128/mSystems.00389-20 (PMC7253369; doi:10.1128/mSystems.00389-20)
Supplement: TABLE S2 [file mSystems.00389-20-st002.xlsx]

## Sheet: Sheet1
	Mol. A	Mol. B	Inter-molecule
Interface Atoms	112	116	-
Interface Residues	29	30	-
Buried Surface Area (Å2)	1222.5	1199	-
Solvation energy (kcal.mol-1)	-305.4	-321.3	-
Interface area (Å2)	-	-	1210.8
Delta G (kcal.mol-1)	-	-	11.4
Binding Energy (kcal.mol-1)	-	-	-19.3
Hydrogen Bonds	-	-	7
Salt Bridges	-	-	13
