# Supplementary material for: Cellular and Structural Basis of Synthesis of the Unique Intermediate Dehydro-F420-0 in Mycobacteria
Source: mSystems. 2020 May 19;5(3):e00389-20. doi: 10.1128/mSystems.00389-20 (PMC7253369; doi:10.1128/mSystems.00389-20)
Supplement: TABLE S3 [file mSystems.00389-20-st003.xlsx]

## Sheet: Sheet1
Primer Name	Sequence (5'-3')	Purpose
MSMEG_5126 left	GGCGAGCTCGCTCGCCGCGTTCTGCACCG	FbiC KO cassette generation
MSMEG_5126leftrev	GGCGGATCCCGGCAGCCTGCCGTTCGGAC	FbiC KO cassette generation
MSMEG_5126right	GGCGGATCCGTACCTGGCCGGCGGCTCCC	FbiC KO cassette generation
MSMEG_5126rightrev	GCTCTAGAGCTCGTTGCCCGTGTGGATC	FbiC KO cassette generation
MSMEG_5126screen-L	CAGCCGAGCGCGCCGTCGAC	FbiC KO cassette generation
MSMEG_5126KOright-R	GCTCTAGAGCTCGTTGCCCGTGTGGATC	FbiC KO cassette generation
MSMEG_5126screen-R	GACACCGGTGGAGACGAATG	FbiC KO cassette generation
MSMEG_5126screen-L	CAGCCGAGCGCGCCGTCGAC	FbiC KO cassette generation
MSMEG_1829KOleft-L	GGCGAGCTCGCTTGCGGCCTACGGCGTGC	FbiB KO cassette generation
MSMEG_1829KOleft-R	GGCGGTACCCGGAACTCGGGCAGGCCGGG	FbiB KO cassette generation
MSMEG_1829KOright-L	GGCGGTACCCGCGATCGGTTATCCCGAAC	FbiB KO cassette generation
MSMEG_1829KOright-R	GCTCTAGAGCCGGCGCGGTGATCGAACG	FbiB KO cassette generation
MSMEG_1829screen-L	TGCATGTACACCCTCGGCGG	FbiB KO cassette generation
MSMEG_1829screen-R	CCGTGGTGGGACGCGGAGCC	FbiB KO cassette generation
MSMEG_2392KOleft-L	GGCGAGCTCGGGTGGCGCCGAGTGCGATAC	FbiD KO cassette generation
MSMEG_2392KOleft-R	GGCGGTACCCGTTCTCCTGCCGCTCATGG	FbiD KO cassette generation
SMEG_2392KOright-L	GGCGGTACCCCCGCCACGGCACAGGCCATC	FbiD KO cassette generation
MSMEG_2392KOright-R	GCTCTAGATGCGACGACGATCCGAGTTC	FbiD KO cassette generation
MSMEG_2392screen-L	GAAGGTGCGGTTGCGGGAATG	FbiD KO cassette generation
MSMEG_2392screen-R	CTTCCAGTCCGGGGAACAGC	FbiD KO cassette generation
MSMEG_1830KOleft-L	GGCGAGCTCGATGCCGCGCTTGAGGCGCC	FbiA KO cassette generation
MSMEG_1830KOleft-R	GGCGGTACCCAGAACGGTGATCTTCACAAC	FbiA KO cassette generation
MSMEG_1830KOright-L	GGCGGTACCCGCGCCGGTCTGGACCTCGCC	FbiA KO cassette generation
MSMEG_1830KOright-R	GCTCTAGACGGCCTCGATGGCGTCGTGC	FbiA KO cassette generation
MSMEG_1830screen-L	CGTCGGTCATCGACCCGACG	FbiA KO cassette generation
MSMEG_1830screen-R	GGTCTCGGAGTCCTGCACCC	FbiA KO cassette generation
FbiA MS NcoI F	GCATCCCATGGGTAAGATCACCGTTCTGGTCGGCGG	FbiA protein expression via pMyNT
FbiA MS HindIII R	GATGCAAGCTTTCACAGCGACACCCCGGCGAG	FbiA protein expression via pMyNT
